# Supplementary material for: Exploring stakeholder perceptions of peer support initiatives in the management of diabetes in low- and middle-income countries: An online survey study
Source: PLOS Glob Public Health. 2026 Feb 5;6(2):e0005840. doi: 10.1371/journal.pgph.0005840 (PMC12875572; doi:10.1371/journal.pgph.0005840)
Supplement: S6 Appendix — (XLSX) [file pgph.0005840.s006.xlsx]

## Sheet: Data
Q1	Q2	Q3	Q3_89_TEXT	Q4	Q4_3_TEXT	Q5	Q7	Q8	Q9_1	Q9_4	Q9_3	Q11	Q12_1	Q12_2	Q12_3	Q12_4	Q12_5	Q12_6	Q13_1	Q13_2	Q13_3	Q13_4	Q13_5	Q13_6	Q13_7	Q13_8	Q14_1	Q14_2	Q14_3	Q15_1	Q15_2	Q15_3	Q15_4	Q15_5	Q16	Q17	Q18_1	Q18_2	Q18_3	Q18_4	Q18_5	Q18_6	Q18_7	Q19	Q21	Q23	Q24	Q25	Q26
Nepal	Other (Please Specify)	Tertiary healthcare facility (tertiary referral teaching hospitals, such as central, university, and specialized hospitals)		Years (Please specify, 0 if you haven't worked)	20	Yes	Yes	Yes	Type 2 diabetes	CVDs (eg. Ischemic heart disease, stroke, etc.)	Others (Please specify)	Micro level ( e.g.: Health Professionals, Traditional Healers, Community Health Workers, People with Diabetes, and their Carers)				Other patients			Knowledge sharing	Emotional support		Medication/clinical support						Group peer support						Other (please specify)	No	Yes					Help patient with medication and treatment related support	Help to improve better health		No		Strongly agree	Somewhat disagree	Neither agree nor disagree	Somewhat disagree
India	Medical doctor/physician	All levels of health systems		Years (Please specify, 0 if you haven't worked)	30years	Yes	Yes	Yes	Type 2 diabetes			Macro level (e.g.: Ministries of Health, National Diabetes Associations, National Health Authorities)	Patient’s Family members		Patient advocate	Other patients		Others (Please specify)	Knowledge sharing		Social support	Medication/clinical support	Undertake blood glucose, blood pressure, and weight measurements	Mentoring	Befriending	Self-care behaviours		Group peer support	Remote peer support (delivered over the phone, internet, or using other technology)			Non-Government Organization (NGO)	Community based organisation		No	Yes	Help achieve patient's overall goal	Help achieve independent living				Help to improve better health		No		Strongly agree	Somewhat disagree	Somewhat disagree	Strongly disagree
Pakistan	Medical doctor/physician	Prefer not to say		Prefer not to say		No																																								Neither agree nor disagree	Neither agree nor disagree	Somewhat disagree	Somewhat agree
Pakistan	Medical doctor/physician	Tertiary healthcare facility (tertiary referral teaching hospitals, such as central, university, and specialized hospitals)		Years (Please specify, 0 if you haven't worked)	15	No																																								Strongly agree	Neither agree nor disagree	Somewhat agree	Somewhat agree
India	Heath leadership	Other (Please specify)	.	Years (Please specify, 0 if you haven't worked)	.	Yes	Yes	No
Iraq	Medical doctor/physician	Tertiary healthcare facility (tertiary referral teaching hospitals, such as central, university, and specialized hospitals)		Years (Please specify, 0 if you haven't worked)	15 years	No																																								Strongly agree	Strongly agree	Strongly agree	Strongly agree
Afghanistan	Nurse	Tertiary healthcare facility (tertiary referral teaching hospitals, such as central, university, and specialized hospitals)		Prefer not to say		Yes	Yes	Yes		CVDs (eg. Ischemic heart disease, stroke, etc.)		Meso level (e.g.: Regional and District Health Offices, Health Facilities, Pharmacies, Laboratories)			Patient advocate				Knowledge sharing	Emotional support							One-to-one peer support			Government					No	No				Help with employment				Yes	Yes
Nepal	Medical doctor/physician	Tertiary healthcare facility (tertiary referral teaching hospitals, such as central, university, and specialized hospitals)		Years (Please specify, 0 if you haven't worked)	More than 7 years	Yes	Yes	Yes	Type 2 diabetes			Micro level ( e.g.: Health Professionals, Traditional Healers, Community Health Workers, People with Diabetes, and their Carers)	Patient’s Family members	Patient’s friends	Patient advocate	Other patients	Lay / Community Health Worker		Knowledge sharing	Emotional support	Social support	Medication/clinical support	Undertake blood glucose, blood pressure, and weight measurements	Mentoring	Befriending	Self-care behaviours		Group peer support			International Non-Government Organization (INGO)				No	Yes	Help achieve patient's overall goal		Help with interpersonal and social relationships		Help patient with medication and treatment related support	Help to improve better health		No		Strongly agree	Strongly disagree	Somewhat disagree	Somewhat disagree
Iraq	Medical doctor/physician	Tertiary healthcare facility (tertiary referral teaching hospitals, such as central, university, and specialized hospitals)		Years (Please specify, 0 if you haven't worked)	20 years	No																																								Somewhat agree	Somewhat agree	Somewhat disagree	Somewhat disagree
Afghanistan	Government official	Tertiary healthcare facility (tertiary referral teaching hospitals, such as central, university, and specialized hospitals)		Years (Please specify, 0 if you haven't worked)	d	Yes	Yes	Yes	Type 2 diabetes	CVDs (eg. Ischemic heart disease, stroke, etc.)
Pakistan	Heath leadership	Tertiary healthcare facility (tertiary referral teaching hospitals, such as central, university, and specialized hospitals)		Years (Please specify, 0 if you haven't worked)	26	No
Nepal	Medical doctor/physician	Private healthcare facility (private hospitals, NGOs, private clinics, and faith-based organizations)		Years (Please specify, 0 if you haven't worked)	30 years	No																																								Strongly agree	Strongly disagree	Strongly disagree	Strongly disagree
Nepal	Medical doctor/physician	Tertiary healthcare facility (tertiary referral teaching hospitals, such as central, university, and specialized hospitals)		Years (Please specify, 0 if you haven't worked)	8	Yes	No	No																																						Strongly agree	Somewhat disagree	Somewhat agree	Somewhat agree
Iraq	Medical doctor/physician	Tertiary healthcare facility (tertiary referral teaching hospitals, such as central, university, and specialized hospitals)		Years (Please specify, 0 if you haven't worked)	6	No
Malaysia	Medical doctor/physician	Tertiary healthcare facility (tertiary referral teaching hospitals, such as central, university, and specialized hospitals)		Years (Please specify, 0 if you haven't worked)	14	No
Albania	Government official	Tertiary healthcare facility (tertiary referral teaching hospitals, such as central, university, and specialized hospitals)		Years (Please specify, 0 if you haven't worked)	1	Yes	Yes	Yes	Type 2 diabetes	CVDs (eg. Ischemic heart disease, stroke, etc.)	Others (Please specify)	Meso level (e.g.: Regional and District Health Offices, Health Facilities, Pharmacies, Laboratories)
Albania	Government official	Tertiary healthcare facility (tertiary referral teaching hospitals, such as central, university, and specialized hospitals)		Years (Please specify, 0 if you haven't worked)	12	Yes	No	Yes		CVDs (eg. Ischemic heart disease, stroke, etc.)		Macro level (e.g.: Ministries of Health, National Diabetes Associations, National Health Authorities)					Lay / Community Health Worker				Social support							Group peer support		Government					No	No		Help achieve independent living			Help patient with medication and treatment related support		Other (please specify)	Yes	Yes	Strongly disagree	Somewhat agree	Strongly agree	Strongly agree
Albania	Government official	Prefer not to say		Prefer not to say		Yes	Yes	Yes	Type 2 diabetes
Albania	Government official	Tertiary healthcare facility (tertiary referral teaching hospitals, such as central, university, and specialized hospitals)		Prefer not to say		Yes	Yes	Yes	Type 2 diabetes	CVDs (eg. Ischemic heart disease, stroke, etc.)		Meso level (e.g.: Regional and District Health Offices, Health Facilities, Pharmacies, Laboratories)				Other patients			Knowledge sharing										Remote peer support (delivered over the phone, internet, or using other technology)			Non-Government Organization (NGO)			Yes	Yes				Help with employment				Yes
Uganda	Other (Please Specify)	Prefer not to say		Prefer not to say		No
Malawi	Government official	All levels of health systems		Years (Please specify, 0 if you haven't worked)	8	Yes	Yes	Yes	Type 2 diabetes	CVDs (eg. Ischemic heart disease, stroke, etc.)	Others (Please specify)	Macro level (e.g.: Ministries of Health, National Diabetes Associations, National Health Authorities)	Patient’s Family members		Patient advocate	Other patients	Lay / Community Health Worker		Knowledge sharing	Emotional support	Social support		Undertake blood glucose, blood pressure, and weight measurements			Self-care behaviours	One-to-one peer support	Group peer support			International Non-Government Organization (INGO)	Non-Government Organization (NGO)	Community based organisation		No	Yes	Help achieve patient's overall goal	Help achieve independent living	Help with interpersonal and social relationships			Help to improve better health		Yes	Yes	Neither agree nor disagree	Neither agree nor disagree	Somewhat agree	Somewhat disagree
Uganda	Medical doctor/physician	Tertiary healthcare facility (tertiary referral teaching hospitals, such as central, university, and specialized hospitals)		Years (Please specify, 0 if you haven't worked)	18	Yes	No	Yes	Type 2 diabetes			Micro level ( e.g.: Health Professionals, Traditional Healers, Community Health Workers, People with Diabetes, and their Carers)	Patient’s Family members	Patient’s friends	Patient advocate	Other patients	Lay / Community Health Worker		Knowledge sharing	Emotional support	Social support	Medication/clinical support	Undertake blood glucose, blood pressure, and weight measurements	Mentoring	Befriending	Self-care behaviours	One-to-one peer support	Group peer support	Remote peer support (delivered over the phone, internet, or using other technology)				Community based organisation		No	Yes	Help achieve patient's overall goal	Help achieve independent living	Help with interpersonal and social relationships	Help with employment	Help patient with medication and treatment related support	Help to improve better health	Other (please specify)	No		Strongly agree	Strongly disagree	Somewhat agree	Neither agree nor disagree
Malawi	Other (Please Specify)	All levels of health systems		Years (Please specify, 0 if you haven't worked)	11	Yes	Yes	Yes	Type 2 diabetes		Others (Please specify)	Macro level (e.g.: Ministries of Health, National Diabetes Associations, National Health Authorities)	Patient’s Family members		Patient advocate	Other patients	Lay / Community Health Worker		Knowledge sharing	Emotional support		Medication/clinical support	Undertake blood glucose, blood pressure, and weight measurements			Self-care behaviours	One-to-one peer support	Group peer support			International Non-Government Organization (INGO)	Non-Government Organization (NGO)			No	Yes			Help with interpersonal and social relationships		Help patient with medication and treatment related support	Help to improve better health		No		Strongly agree	Strongly disagree	Somewhat agree	Somewhat agree
Uganda	Medical doctor/physician	Primary healthcare facility (primary health centers, sub-centers, health posts, dispensaries)		Years (Please specify, 0 if you haven't worked)	10	Yes	No	No																																						Strongly disagree	Strongly disagree	Somewhat disagree	Strongly disagree
Rwanda	Medical doctor/physician	Secondary healthcare facility (regional referral hospitals, such as provincial, regional hospitals, and district hospitals)		Years (Please specify, 0 if you haven't worked)	5	Yes	No	No																																						Somewhat agree	Neither agree nor disagree	Somewhat disagree	Strongly agree
Rwanda	Government official	All levels of health systems		Years (Please specify, 0 if you haven't worked)	8	No																																								Strongly agree	Somewhat agree	Neither agree nor disagree	Somewhat agree
Kenya	Other (Please Specify)	Other (Please specify)	County level coordinating non communicable diseases activities	Years (Please specify, 0 if you haven't worked)	6	Yes	No	Yes	Type 2 diabetes		Others (Please specify)	Meso level (e.g.: Regional and District Health Offices, Health Facilities, Pharmacies, Laboratories)	Patient’s Family members			Other patients	Lay / Community Health Worker		Knowledge sharing	Emotional support	Social support	Medication/clinical support						Group peer support						Other (please specify)	No	Yes	Help achieve patient's overall goal		Help with interpersonal and social relationships			Help to improve better health		No		Somewhat agree	Strongly disagree	Somewhat disagree	Neither agree nor disagree
Kenya	Medical doctor/physician	Secondary healthcare facility (regional referral hospitals, such as provincial, regional hospitals, and district hospitals)		Years (Please specify, 0 if you haven't worked)	10	Yes	No	No																																						Strongly agree	Strongly disagree	Somewhat disagree	Somewhat disagree
Sudan	Nurse	Tertiary healthcare facility (tertiary referral teaching hospitals, such as central, university, and specialized hospitals)		Years (Please specify, 0 if you haven't worked)	9	No																																								Strongly agree	Strongly agree	Somewhat agree	Somewhat agree
Kenya	Government official	All levels of health systems		Years (Please specify, 0 if you haven't worked)	5	Yes	No	Yes			Others (Please specify)																																		Yes	Somewhat agree	Somewhat disagree	Somewhat agree	Somewhat disagree
Angola	Medical doctor/physician	Tertiary healthcare facility (tertiary referral teaching hospitals, such as central, university, and specialized hospitals)		Years (Please specify, 0 if you haven't worked)	5	Yes	Yes	Yes	Type 2 diabetes			Meso level (e.g.: Regional and District Health Offices, Health Facilities, Pharmacies, Laboratories)				Other patients					Social support							Group peer support		Government					No	Yes		Help achieve independent living						Yes	Yes	Strongly agree	Somewhat disagree	Somewhat agree	Strongly disagree
Malawi	Other (Please Specify)	Secondary healthcare facility (regional referral hospitals, such as provincial, regional hospitals, and district hospitals)		Years (Please specify, 0 if you haven't worked)	8	No																																								Strongly agree	Strongly disagree	Strongly disagree	Strongly disagree
Kenya	Other (Please Specify)	All levels of health systems		Years (Please specify, 0 if you haven't worked)	8	Yes	Yes	Yes	Type 2 diabetes			Macro level (e.g.: Ministries of Health, National Diabetes Associations, National Health Authorities)	Patient’s Family members			Other patients			Knowledge sharing	Emotional support	Social support	Medication/clinical support	Undertake blood glucose, blood pressure, and weight measurements	Mentoring	Befriending	Self-care behaviours	One-to-one peer support	Group peer support				Non-Government Organization (NGO)		Other (please specify)	No	Yes	Help achieve patient's overall goal		Help with interpersonal and social relationships		Help patient with medication and treatment related support	Help to improve better health		No		Strongly disagree	Somewhat disagree	Somewhat disagree	Somewhat disagree
Botswana	Nurse	Primary healthcare facility (primary health centers, sub-centers, health posts, dispensaries)		Years (Please specify, 0 if you haven't worked)	2 years	Yes	No	No																																						Strongly agree	Somewhat agree	Somewhat agree	Somewhat agree
Burkina Faso	Lay/ Community Health Worker	All levels of health systems		Years (Please specify, 0 if you haven't worked)	12	Yes	Yes	Yes	Type 2 diabetes	CVDs (eg. Ischemic heart disease, stroke, etc.)	Others (Please specify)
Nigeria	Medical doctor/physician	Tertiary healthcare facility (tertiary referral teaching hospitals, such as central, university, and specialized hospitals)		Years (Please specify, 0 if you haven't worked)	15	Yes	Yes	Yes	Type 2 diabetes			Micro level ( e.g.: Health Professionals, Traditional Healers, Community Health Workers, People with Diabetes, and their Carers)				Other patients			Knowledge sharing	Emotional support	Social support	Medication/clinical support	Undertake blood glucose, blood pressure, and weight measurements			Self-care behaviours		Group peer support						Other (please specify)	No	Yes	Help achieve patient's overall goal	Help achieve independent living	Help with interpersonal and social relationships		Help patient with medication and treatment related support	Help to improve better health		No		Strongly agree	Neither agree nor disagree	Somewhat agree	Strongly disagree
Kenya	Other (Please Specify)	All levels of health systems		Years (Please specify, 0 if you haven't worked)	12	Yes	Yes	Yes	Type 2 diabetes			Macro level (e.g.: Ministries of Health, National Diabetes Associations, National Health Authorities)		Patient’s friends		Other patients				Emotional support				Mentoring				Group peer support				Non-Government Organization (NGO)			No	Yes	Help achieve patient's overall goal							No		Strongly agree	Strongly disagree	Strongly disagree	Strongly disagree
Kenya	Medical doctor/physician	Tertiary healthcare facility (tertiary referral teaching hospitals, such as central, university, and specialized hospitals)		Years (Please specify, 0 if you haven't worked)	9	Yes	Yes	Yes	Type 2 diabetes			Macro level (e.g.: Ministries of Health, National Diabetes Associations, National Health Authorities)			Patient advocate	Other patients			Knowledge sharing	Emotional support	Social support		Undertake blood glucose, blood pressure, and weight measurements	Mentoring	Befriending	Self-care behaviours		Group peer support					Community based organisation		No	Yes	Help achieve patient's overall goal	Help achieve independent living	Help with interpersonal and social relationships			Help to improve better health		No		Strongly disagree	Strongly disagree	Somewhat agree	Neither agree nor disagree
Liberia	Other (Please Specify)	Tertiary healthcare facility (tertiary referral teaching hospitals, such as central, university, and specialized hospitals)		Years (Please specify, 0 if you haven't worked)	6	Yes	No	Yes			Others (Please specify)																																		Yes	Somewhat agree	Somewhat disagree	Somewhat agree	Strongly disagree
Malawi	Other (Please Specify)	All levels of health systems		Years (Please specify, 0 if you haven't worked)	11	Yes	Yes	Yes	Type 2 diabetes	CVDs (eg. Ischemic heart disease, stroke, etc.)	Others (Please specify)	Macro level (e.g.: Ministries of Health, National Diabetes Associations, National Health Authorities)			Patient advocate	Other patients			Knowledge sharing	Emotional support	Social support	Medication/clinical support	Undertake blood glucose, blood pressure, and weight measurements	Mentoring		Self-care behaviours	One-to-one peer support	Group peer support			International Non-Government Organization (INGO)	Non-Government Organization (NGO)	Community based organisation		No	Yes		Help achieve independent living	Help with interpersonal and social relationships		Help patient with medication and treatment related support	Help to improve better health		No
Tunisia	Medical doctor/physician	Secondary healthcare facility (regional referral hospitals, such as provincial, regional hospitals, and district hospitals)		Years (Please specify, 0 if you haven't worked)	11	No
Botswana	Medical doctor/physician	Primary healthcare facility (primary health centers, sub-centers, health posts, dispensaries)		Years (Please specify, 0 if you haven't worked)	5	Yes
United Republic of Tanzania	Medical doctor/physician	Other (Please specify)	Public Health	Years (Please specify, 0 if you haven't worked)	25	Yes	Yes	Yes	Type 2 diabetes			Micro level ( e.g.: Health Professionals, Traditional Healers, Community Health Workers, People with Diabetes, and their Carers)	Patient’s Family members	Patient’s friends	Patient advocate				Knowledge sharing	Emotional support	Social support	Medication/clinical support	Undertake blood glucose, blood pressure, and weight measurements	Mentoring	Befriending	Self-care behaviours	One-to-one peer support	Group peer support	Remote peer support (delivered over the phone, internet, or using other technology)		International Non-Government Organization (INGO)	Non-Government Organization (NGO)	Community based organisation		No	Yes	Help achieve patient's overall goal	Help achieve independent living	Help with interpersonal and social relationships		Help patient with medication and treatment related support	Help to improve better health		No		Strongly disagree	Strongly disagree	Strongly disagree	Strongly agree
Liberia	Medical doctor/physician	All levels of health systems		Years (Please specify, 0 if you haven't worked)	5	Yes	Yes	No																																						Strongly agree	Strongly agree	Somewhat agree	Somewhat agree
Uganda	Other (Please Specify)	All levels of health systems		Prefer not to say		No																																								Strongly agree	Strongly disagree	Strongly disagree	Strongly disagree
Kenya	Government official	All levels of health systems		Years (Please specify, 0 if you haven't worked)	3	No																																								Strongly agree	Somewhat disagree	Strongly disagree	Strongly disagree
Kenya	Other (Please Specify)	Other (Please specify)	A combination of Secondary, Primary and faith based health facilities	Years (Please specify, 0 if you haven't worked)	17	Yes	Yes	Yes	Type 2 diabetes		Others (Please specify)	Micro level ( e.g.: Health Professionals, Traditional Healers, Community Health Workers, People with Diabetes, and their Carers)	Patient’s Family members		Patient advocate	Other patients	Lay / Community Health Worker		Knowledge sharing	Emotional support	Social support		Undertake blood glucose, blood pressure, and weight measurements	Mentoring		Self-care behaviours	One-to-one peer support	Group peer support	Remote peer support (delivered over the phone, internet, or using other technology)				Community based organisation		No	Yes	Help achieve patient's overall goal					Help to improve better health		No		Strongly agree	Strongly disagree	Somewhat disagree	Strongly disagree
Sudan	Medical doctor/physician	Tertiary healthcare facility (tertiary referral teaching hospitals, such as central, university, and specialized hospitals)		Years (Please specify, 0 if you haven't worked)	28	No																																								Somewhat agree	Somewhat disagree	Strongly disagree	Strongly disagree
United Republic of Tanzania	Other (Please Specify)	All levels of health systems		Years (Please specify, 0 if you haven't worked)	40	Yes	Yes	Yes	Type 2 diabetes	CVDs (eg. Ischemic heart disease, stroke, etc.)	Others (Please specify)	Micro level ( e.g.: Health Professionals, Traditional Healers, Community Health Workers, People with Diabetes, and their Carers)	Patient’s Family members	Patient’s friends	Patient advocate	Other patients	Lay / Community Health Worker		Knowledge sharing	Emotional support	Social support		Undertake blood glucose, blood pressure, and weight measurements			Self-care behaviours	One-to-one peer support	Group peer support	Remote peer support (delivered over the phone, internet, or using other technology)		International Non-Government Organization (INGO)	Non-Government Organization (NGO)	Community based organisation		No	Yes	Help achieve patient's overall goal	Help achieve independent living				Help to improve better health		No		Strongly disagree	Somewhat agree	Somewhat agree	Strongly agree
Ethiopia	Medical doctor/physician	All levels of health systems		Years (Please specify, 0 if you haven't worked)	7	Yes	Yes	No																																						Strongly agree	Strongly disagree	Strongly agree	Somewhat agree
Nigeria	Medical doctor/physician	All levels of health systems		Years (Please specify, 0 if you haven't worked)	9	No																																								Somewhat agree	Neither agree nor disagree	Neither agree nor disagree	Somewhat disagree
Botswana	Other (Please Specify)	All levels of health systems		Years (Please specify, 0 if you haven't worked)	20	No																																								Strongly agree	Somewhat disagree	Somewhat disagree	Neither agree nor disagree
Botswana	Government official	Other (Please specify)	university physiology lecturer	Years (Please specify, 0 if you haven't worked)	5	No																																								Strongly agree	Strongly disagree	Strongly disagree	Strongly disagree
Kenya	Other (Please Specify)	All levels of health systems		Years (Please specify, 0 if you haven't worked)	5	Yes	Yes	Yes	Type 2 diabetes		Others (Please specify)	Micro level ( e.g.: Health Professionals, Traditional Healers, Community Health Workers, People with Diabetes, and their Carers)				Other patients			Knowledge sharing	Emotional support	Social support	Medication/clinical support	Undertake blood glucose, blood pressure, and weight measurements	Mentoring	Befriending	Self-care behaviours		Group peer support			International Non-Government Organization (INGO)	Non-Government Organization (NGO)			No	Yes	Help achieve patient's overall goal	Help achieve independent living	Help with interpersonal and social relationships		Help patient with medication and treatment related support	Help to improve better health		No		Strongly disagree	Strongly disagree	Somewhat agree	Somewhat disagree
Zimbabwe	Government official	All levels of health systems		Years (Please specify, 0 if you haven't worked)	10	Yes	Yes	Yes	Type 2 diabetes		Others (Please specify)	Macro level (e.g.: Ministries of Health, National Diabetes Associations, National Health Authorities)				Other patients	Lay / Community Health Worker		Knowledge sharing	Emotional support		Medication/clinical support	Undertake blood glucose, blood pressure, and weight measurements	Mentoring		Self-care behaviours		Group peer support			International Non-Government Organization (INGO)		Community based organisation		No	Yes	Help achieve patient's overall goal	Help achieve independent living	Help with interpersonal and social relationships		Help patient with medication and treatment related support	Help to improve better health		No		Strongly agree	Strongly agree	Strongly agree	Somewhat agree
Sudan	Medical doctor/physician	All levels of health systems		Years (Please specify, 0 if you haven't worked)	18 years	No																																								Strongly agree	Somewhat disagree	Somewhat disagree	Somewhat agree
United Republic of Tanzania	Medical doctor/physician	Secondary healthcare facility (regional referral hospitals, such as provincial, regional hospitals, and district hospitals)		Years (Please specify, 0 if you haven't worked)	40	Yes	Yes	Yes	Type 2 diabetes	CVDs (eg. Ischemic heart disease, stroke, etc.)	Others (Please specify)	Micro level ( e.g.: Health Professionals, Traditional Healers, Community Health Workers, People with Diabetes, and their Carers)	Patient’s Family members	Patient’s friends	Patient advocate		Lay / Community Health Worker		Knowledge sharing	Emotional support	Social support				Befriending	Self-care behaviours		Group peer support				Non-Government Organization (NGO)			No	Yes	Help achieve patient's overall goal		Help with interpersonal and social relationships			Help to improve better health		No		Strongly agree	Somewhat disagree	Somewhat agree	Somewhat agree
Zimbabwe	Medical doctor/physician	Other (Please specify)	Both primary and secondary health facilities at public health care level	Years (Please specify, 0 if you haven't worked)	6	No																																								Strongly agree	Neither agree nor disagree	Somewhat disagree	Somewhat disagree
Tunisia	Medical doctor/physician	Tertiary healthcare facility (tertiary referral teaching hospitals, such as central, university, and specialized hospitals)		Years (Please specify, 0 if you haven't worked)	11	No																																								Somewhat agree	Somewhat agree	Somewhat agree	Somewhat agree
Palau	Government official	Tertiary healthcare facility (tertiary referral teaching hospitals, such as central, university, and specialized hospitals)		Prefer not to say		Yes	Yes	Yes		CVDs (eg. Ischemic heart disease, stroke, etc.)
Brazil	Medical doctor/physician	Primary healthcare facility (primary health centers, sub-centers, health posts, dispensaries)		Years (Please specify, 0 if you haven't worked)	3	No																																								Somewhat agree	Somewhat disagree	Neither agree nor disagree	Somewhat agree
Brazil	Medical doctor/physician	Secondary healthcare facility (regional referral hospitals, such as provincial, regional hospitals, and district hospitals)		Years (Please specify, 0 if you haven't worked)	30	No																																								Somewhat agree	Somewhat agree	Somewhat agree	Somewhat agree
Brazil	Medical doctor/physician	Private healthcare facility (private hospitals, NGOs, private clinics, and faith-based organizations)		Years (Please specify, 0 if you haven't worked)	2	No																																								Strongly agree	Strongly disagree	Strongly disagree	Strongly disagree
Brazil	Medical doctor/physician	All levels of health systems		Years (Please specify, 0 if you haven't worked)	11	No
Brazil	Medical doctor/physician	Tertiary healthcare facility (tertiary referral teaching hospitals, such as central, university, and specialized hospitals)		Years (Please specify, 0 if you haven't worked)	8	No																																								Strongly agree	Strongly disagree	Somewhat disagree	Neither agree nor disagree
Brazil	Heath leadership	Tertiary healthcare facility (tertiary referral teaching hospitals, such as central, university, and specialized hospitals)		Years (Please specify, 0 if you haven't worked)	21	Yes	Yes	No																																						Strongly agree	Somewhat disagree	Somewhat disagree	Somewhat disagree
Guyana	Medical doctor/physician	Tertiary healthcare facility (tertiary referral teaching hospitals, such as central, university, and specialized hospitals)		Years (Please specify, 0 if you haven't worked)	20	No																																								Strongly disagree	Somewhat disagree	Somewhat disagree	Somewhat disagree
Brazil	Medical doctor/physician	Private healthcare facility (private hospitals, NGOs, private clinics, and faith-based organizations)		Years (Please specify, 0 if you haven't worked)	9	No																																								Strongly agree	Somewhat disagree	Somewhat disagree	Somewhat disagree
Argentina	Government official	Tertiary healthcare facility (tertiary referral teaching hospitals, such as central, university, and specialized hospitals)		Years (Please specify, 0 if you haven't worked)	5	No																																								Somewhat agree	Somewhat agree	Strongly agree	Strongly agree
[truncated: 14 more columns]
